# Supplementary material for: Varying congruence among spatial patterns of vascular plants and vertebrates based on habitat groups
Source: Ecol Evol. 2017 Sep 20;7(21):8829–40. doi: 10.1002/ece3.3348 (PMC5677491; doi:10.1002/ece3.3348)
Supplement: Supplementary file 1 [file ECE3-7-8829-s001.xls]

## Sheet: Table S1
Table S1
Pair-wise Spearman's correlations between species richness of habitat groups of vascular plants and vertebrates
Pair-wise Spearman's correlation coefficient was calculated using Dutilleul's modified t test. Residuals of species richness of
habitat groups were used to remove the effects of county area. n=2376. *: p<0.05; **: p<0.01; ***: p<0.001.
	Ferns	Vines	Subshrubs	Bamboo	Deciduous shrubs	Evergreen shrubs	Evergreen trees	Deciduous trees	Annual/biennial herbs	Forest mammals	Grassland mammals	Desert mammals	Shrub mammals	Farmland mammals	Forest birds	Grassland birds	Shrub birds	Desert birds	Wetland birds	Grassland amphibians	Farmland amphibians	Forest amphibians	Shrub amphibians	Farmland reptiles	Forest reptiles	Shrub reptiles	Inland water reptiles
Vines	0.764***
Subshrubs	0.543***	0.667***
Bamboo	0.656***	0.79***	0.452**
Deciduous shrubs	0.713***	0.8***	0.708***	0.582***
Evergreen shrubs	0.747***	0.896***	0.694***	0.759**	0.732***
Evergreen trees	0.761***	0.914***	0.65***	0.779***	0.728***	0.947***
Deciduous trees	0.74***	0.886***	0.646***	0.669***	0.915***	0.763***	0.794***
Annual or biennial herbs	0.353***	0.417***	0.47***	0.311**	0.607***	0.237*	0.243*	0.596***
Perennial herbs	0.538***	0.517***	0.583***	0.363***	0.793***	0.428***	0.397***	0.673***	0.815***
Grassland mammals										0.29*
Desert mammals										0.117	0.776***
Shrub mammals										0.934***	0.151	0.014
Farmland mammals										0.785***	0.382***	0.288***	0.735***
Cave mammals										0.57***	0.046	-0.009	0.5***	0.681***
Forest birds										0.566***
Grassland birds											0.257**
Shrub birds													0.617***		0.919***	0.311**
Desert birds												0.526***			-0.309	0.442***	-0.325*
Wetland birds															0.799***	0.152	0.824***	-0.458**
Grassland amphibians											0.299***					0.233**
Farmland amphibians														0.452***						0.106
Forest amphibians										0.592***					0.615***					0.345**	0.736***
Shrub amphibians													0.527***				0.533***			0.194*	0.976***	0.737***
Farmland reptiles														0.459***							0.831***
Forest reptiles										0.546***					0.68***							0.714***		0.965***
Shrub reptiles													0.574***				0.664***						0.803***	0.958***	0.93***
Inland water reptiles																			0.594**					0.696***	0.726***	0.661***
Desert reptiles												0.454***						0.512***						-0.38**	-0.386**	-0.239	-0.33*
