# Supplementary material for: Varying congruence among spatial patterns of vascular plants and vertebrates based on habitat groups
Source: Ecol Evol. 2017 Sep 20;7(21):8829–40. doi: 10.1002/ece3.3348 (PMC5677491; doi:10.1002/ece3.3348)
Supplement: Supplementary file 2 [file ECE3-7-8829-s002.xls]

## Sheet: Table S2
Table S2 SLM multivariate models for the residuals of species richness of habitat groups of amphibians and reptiles
Six variables that explained most of the variance of the residuals of species richness for each habitat group were selected based on univariate regression models and hierarchical partitioning. We established the best multivariate model using multivariable GLM regression. To avoid inflation of type I errors and invalid parameter estimate owning to spatial autocorrelation, we then performed SLM mul…
	Variables		Forest amphibians	Shrub amphibians	Grassland amphibians	Farmland amphibians	Forest reptiles	Shrub reptiles	Desert reptiles	Farmland reptiles	Inland water reptiles
Best model with 6 predictors	Mean annual precipitation	z	5.42***				6.69***
	Precipitation of the driest quarter	z		5.48***		8.96***		5.05***		9.90***	7.63***
	Mean annual dryness	z							-3.72***
	Mean annual temperature	z		5.05***		1.19	3.57***	-1.14		0.32	1.44
	Maximum temperature of the warmest month	z						1.97*
	Minimum temperature of the coldest month	z							6.08***
	Annual actual evapotranspiration	z				-1.09	-1.42		-2.66**		-1.37
	Net primary productivity	z	4.12***	4.20***	8.75***
	Temperature annual range	z	-5.36***						2.88**
	Mean diurnal range	z		-0.14	2.31*	-0.45	-1.21				0.59
	Temperature seasonality	z			-2.68**			-2.64**		-4.33***
	Precipitation seasonality	z		1.18	1.17	3.43***		0.6	-0.79	2.56*	2.56*
	Elevation range	z	8.98***
	Main land cover type	z	-5.56***				-7.18***		-0.35
	Number of land cover types	z		12.31***
	AIC		-133	-752	-2309	-764	382	4	-3373	-206	-2278
	Fitted values	r2	0.72	0.65	0.56	0.67	0.7	0.6	0.69	0.69	0.74
	Moran’s I		-0.03	-0.02	-0.1	-0.01	-0.03	-0.02	-0.07	-0.02	-0.03
19-predictor model	AIC		-215	-861	-2419	-1015	39	-354	-3422	-564	-2519
	Fitted values	r2	0.72	0.67	0.57	0.71	0.73	0.66	0.7	0.73	0.77
	Note: SLM multivariate models for the residuals of species richness of habitat groups of mammals and bird are available
	at Xu et al. (2015) (PLoS ONE 10(12): e0143996. doi:10.1371/journal.pone.0143996)
