# Supplementary material for: Varying congruence among spatial patterns of vascular plants and vertebrates based on habitat groups
Source: Ecol Evol. 2017 Sep 20;7(21):8829–40. doi: 10.1002/ece3.3348 (PMC5677491; doi:10.1002/ece3.3348)
Supplement: Supplementary file 3 [file ECE3-7-8829-s003.xls]

## Sheet: Table S3
Table S3
SLM multivariate models for the residuals of species richness of habitat groups of vascular plants
Six variables that explained most of the variance of the residuals of species richness for each habitat group were selected based on univariate regression models and hierarchical partitioning. We established the best multivariate model using multivariable GLM regression. To avoid inflation of type I errors and invalid parameter estimate owning to spatial autocorrelation, we then performed SLM mul…
	Variables		Ferns	Vines	Subshrubs	Bamboo	Evergreen trees	Evergreen shrubs	Deciduous trees	Deciduous shrubs	Perennial herbs	Annual/biennial herbs
Best model with 6 predictors	Mean annual precipitation	z		7.62***		7.42***	15.01***	10.32***	4.87***	4.87***		3.28**
	Mean annual dryness	z	7.49***								4.91***
	Maximum temperature of the warmest month	z										0.66
	Minimum temperature of the coldest month	z	6.24***	9.82***		3.64***	3.35***	2.19*	1.83	2.56*
	Annual potential evapotranspiration	z			10.29***
	Annual actual evapotranspiration	z						-1.81
	Net primary productivity	z	6.85***	6.42***					7.04***	6.54***	5.06***	4.30***
	Normalized difference vegetation index	z									-1.22	0.5
	Temperature annual range	z				-2.87**	-3.77***	-4.12***
	Temperature seasonality	z			-2.11*							5.10***
	Mean diurnal range	z							0.12
	Precipitation seasonality	z		-3.32***	-6.29***	-1.78	-4.86***	-7.39***	-2.84**	-5.84***	-3.85***	-4.40***
	Elevation range	z	16.35***	24.21***	12.88***	12.78***	15.68**	15.44***	26.63***	21.27***	11.83***
	Main land cover type	z	-6.24***		-4.80***						-2.10*
	AIC		1403	12	-947	-245	563	659	8	480	-725	-1464
	Fitted values	r2	0.76	0.83	0.7	0.79	0.89	0.88	0.72	0.66	0.52	0.49
	Moran’s I		-0.04	-0.04	-0.05	0	-0.04	-0.03	-0.05	-0.06	-0.07	-0.09
19-predictor model	AIC		1317	-147	-1035	-271	338	466	-80	362	-796	-1682
	Fitted values	r2	0.77	0.84	0.71	0.79	0.9	0.89	0.74	0.67	0.53	0.54
